# Supplementary material for: Transcriptome Profiling of Circulating Tumor Cells to Predict Clinical Outcomes in Metastatic Castration-Resistant Prostate Cancer
Source: Int J Mol Sci. 2023 May 19;24(10):9002. doi: 10.3390/ijms24109002 (PMC10218842; doi:10.3390/ijms24109002)
Supplement: Supplementary file 1 [file ijms-24-09002-s001.zip]

Archive with 2 entries (2 files):
- Supplementary Figures IJMS_20230518.pdf
- Supplementary Tables IJMS_20230518.pdf
